# Supplementary material for: Human alkaline phosphatase dephosphorylates microbial products and is elevated in preterm neonates with a history of late-onset sepsis
Source: PLoS One. 2017 Apr 27;12(4):e0175936. doi: 10.1371/journal.pone.0175936 (PMC5407836; doi:10.1371/journal.pone.0175936)
Supplement: S1 Data — Excel data file including alkaline phosphatase measurements and subject clinical data. (XLSX) [file pone.0175936.s004.xlsx]

## Sheet: Verified Clinical Data
										Alkaline phosphatase measurements, gray=no sample
STUDY ID	LOS	Chorio	SEX	BWT_Brth	GA_Brth	Time of Sepsis (days)	Bacteria		Subject	Cord	Day 1	Week 1	Week 2	Week 3	Week 4
1081	EOS	Chorio	M	635	23.71			0	1081		213.946	210.164		2130.16	2176.76
1083	EOS	Chorio	M	1295	28.42			0	1083	135.731	136.123
1088	EOS	Chorio	F	1020	26.71			0	1088			370.579	532.548	405.831	368.296
1125	EOS	Chorio	F	670	23.4			0	1125		249.564	239.836	280.071	533.865	588.688
1009	LOS	Non-Chorio	F	925	28.85	10	S.Aureus	1	1009	174.648	176.304		325.948	262.467	334.397
1012	LOS	Non-Chorio	F	755	25.71	13	CoNS	2	1012		317.305	421.074		578.217
1018	LOS	NA	F	1260	28.42	8	CoNS	3	1018		474.675	723.191	498.967	515.932	456.23
1019	LOS	Chorio	M	1030	26.71	10	CoNS	4	1019			298.358		480.553	410.443
1024	LOS	Non-Chorio	M	680	24.14	10	CoNS	5	1024				586.4	251.7	362.9
1027	LOS	Non-Chorio	M	725	25.57	19	S.epi	6	1027				495.7
1029	LOS	Non-Chorio	M	575	26.57	26	S.epi	7	1029		165.1	298.4	919.5
1031	LOS	Chorio	M	665	24.14	14	B.sphaericus	8	1031		271.1		373.8		302.5
1034	LOS	Chorio	M	940	27	20	S.epi	9	1034		198.945		456.9	482.392
1038	LOS	Non-Chorio	M	755	26.42	11	E.coli	10	1038		346.042		300.106	394.144	885.858
1046	LOS	Non-Chorio	F	1205	28.28	10	E.Faecalis	11	1046		256.505	335.782	346.572	520.112	389.518
1049	LOS	Non-Chorio	M	930	25.42	10	E.cloacae	12	1049		270.259	386.38	415.787	467.218	637.29
1050	LOS	Non-Chorio	M	1095	29.85	21	S.epi & S.mitis	13	1050			394.777	795.157	881.052	632.271
1052	LOS	Non-Chorio	F	725	25.28	9	E.coli	14	1052		417.25	587.738	800.361	836.753	1062.17
1060	LOS	Non-Chorio	F	1180	28.28	14	CoNS	15	1060		382.008	610.234	787.276	577.782	715.136
1063	LOS	Non-Chorio	M	510	23.42	13	S.epi	16	1063		198.986
1077	LOS	Chorio	F	845	25.42	11	S.epi & S.haemolyticus	17	1077			692.086	511.886	500.588	888.257
1079	LOS	Non-Chorio	M	810	28.28	9	K.pneumoniae	18	1079		234.849	374.121	316.296	589.205	485.569
1082	LOS	Chorio	F	865	27.57	16	CoNS	19	1082		209.113	295.505	547.313	542.616	728.332
1089	LOS	Chorio	M	555	23.28	6	S.epi	20	1089		297.433	659.713	608.221	540.937	457.131
1095	LOS	Non-Chorio	F	600	26.28	21	CoNS	21	1095		157.376	246.701		777.124	1167.01
1097	LOS	Non-Chorio	M	1280	29.28	13	CoNS	22	1097	244.607	225.005		738.942	766.155	406.951
1102	LOS	Non-Chorio	F	825	28.6	9	CoNS	23	1102		128.251	184.223	294.122	674.44	509.711
1105	LOS	Chorio	F	590	23.57	8	S.epi	24	1105		152.963	238.955	1003.24		625.79
1106	LOS	Chorio	M	1190	28.57	9	CoNS	25	1106		376.912	620.797	741.487	522.176	458.088
1120	LOS	Non-Chorio	F	845	27	14	E.Faecalis	26	1120		112.463	345.546	696.77	654.502	432.353
1123	LOS	Chorio	F	640	24.1	14	E.coli	27	1123	273.23	264.557	381.36	744.407	316.657	583.758
1126	LOS	NA	M	1020	28	9	S.epi	28	1126		247.796	657.998	999.362	1019.79	664.305
1128	LOS	Non-Chorio	M	720	26	16	CoNS	29	1128		202.324	543.102	685.289	807.652	610.093
1001	Non LOS	Chorio	M	1065	26.28			1	1001		146.8	328.7	461.3	289
1002	Non LOS	Non-Chorio	M	1135	29			2	1002	172.3	155.3	225.5	276.1	219.3	248.4
1003	Non LOS	NA	M	830	27.85			3	1003		118.1	627	2051.66	644.6	297.1
1005	Non LOS	Chorio	F	800	25.28			4	1005	294.1	235.8	295.1	410.532	488.417	414.261
1008	Non LOS	Chorio	F	1040	27.57			5	1008					390.513
1010	Non LOS	Chorio	M	1310	27.71			6	1010		321.4	489.54	693.817
1011	Non LOS	Chorio	F	840	25.57			7	1011		455.84			884.869	1109.28
1013	Non LOS	Chorio	M	670	25			8	1013		327.72		412.206	419.206	302.08
1014	Non LOS	Non-Chorio	F	720	28.28			9	1014		224.272	388.415	862.411		348.285
1016	Non LOS	Chorio	M	950	26.71			10	1016		200.518	501.296	579.066		382.396
1017	Non LOS	NA	F	870	28.42			11	1017		360.756	908.974	671.854		564.387
1020	Non LOS	Non-Chorio	M	1245	29.14			12	1020	249.102	210.845		669.534	608.002	587.205
1021	Non LOS	Non-Chorio	F	595	26.85			13	1021				744.524	675.043	454.724
1022	Non LOS	Non-Chorio	F	1375	29.71			14	1022		293.326	577.807	438.312		815.491
1025	Non LOS	Chorio	M	490	23.28			15	1025			303.1	376.3	492.6	793.3
1026	Non LOS	NA	M	1400	29.42			16	1026		188.7	350	423.6	335.5	216.1
1028	Non LOS	Chorio	F	735	24.71			17	1028		420.8
1032	Non LOS	Non-Chorio	F	690	26.85			18	1032		177.3
1033	Non LOS	Non-Chorio	M	1050	27			19	1033		211.5		484.3	423.5
1035	Non LOS	Non-Chorio	M	600	23.57			20	1035		252.823
1039	Non LOS	NA	M	1015	26.42			21	1039		418.009
1042	Non LOS	NA	M	1500	29.28			22	1042		254.846	454.259	918.352	483.429
1043	Non LOS	Non-Chorio	M	1390	27.57			23	1043		194.398	331.782	531.214	709.223	1122.29
1044	Non LOS	Non-Chorio	F	800	27.57			24	1044		183.452		910.04	480.542	341.07
1045	Non LOS	Chorio	F	885	27.71			25	1045			322.143	544.502	385.342	278.358
1048	Non LOS	Non-Chorio	M	1180	29			26	1048		203.637	267.701	535.032	580.039	333.895
1051	Non LOS	Non-Chorio	F	730	25.14			27	1051		273.091	435.059	649.61	929.633	612.784
1054	Non LOS	NA	M	825	25.14			28	1054		195.668	409.256	890.77	489.856	478.656
1055	Non LOS	NA	M	1565	29.28			29	1055		142.18	251.938	534.385	497.02	452.395
1056	Non LOS	Non-Chorio	F	950	29.42			30	1056	251.822			607.087
1057	Non LOS	Chorio	F	1475	28.85			31	1057		289.65	552.594	418.274	376.919	362.464
1059	Non LOS	Chorio	F	1175	28			32	1059		389.845	473.596	577.705	411.073	393.657
1061	Non LOS	Non-Chorio	M	555	27.28			33	1061		202.334	435.339	1001.49		504.906
1062	Non LOS	Non-Chorio	F	525	23.42			34	1062		271.785
1064	Non LOS	Non-Chorio	M	550	23.42			35	1064		249.144
1065	Non LOS	Non-Chorio	M	870	28			36	1065	334.076	352.15
1066	Non LOS	Chorio	F	1280	28.85			37	1066		189.059	427	315.1	256.4	274.3
1067	Non LOS	Chorio	F	1205	28			38	1067		235.6	427.3	362.3		193.5
1068	Non LOS	Non-Chorio	F	925	29.14			39	1068		374.9	636.5	641.3	539.6	458.9
1069	Non LOS	Chorio	F	1130	29.85			40	1069	154.3	163.3	359.9	272.3	197.4	187.9
1070	Non LOS	Non-Chorio	M	995	26.1			41	1070	232.3
1072	Non LOS	NA	M	865	25			42	1072		225.957	188.826	281.844	389.29	517.537
1073	Non LOS	NA	M	895	25.85			43	1073	124.454	155.63	312.785	528.615		359.326
1074	Non LOS	NA	F	1280	26.85			44	1074	259.596	319.966	500.45	359.73		236.605
1075	Non LOS	Non-Chorio	M	1170	27.42			45	1075	251.411	298.552	194.808	578.572		386.37
1076	Non LOS	Non-Chorio	M	855	27.42			46	1076	89.6948	159.957	284.542	342.839	471.304	707.785
1078	Non LOS	NA	F	960	29.42			47	1078			220.473	410.142		213.612
1080	Non LOS	Non-Chorio	M	1185	28.28			48	1080		302.229		614.743
1084	Non LOS	Non-Chorio	M	1315	29.71			49	1084		173.246	430.563	842.963	575.349	541.725
1085	Non LOS	Chorio	M	1070	26.57			50	1085		172.475	384.165	377.729	471.663	423.858
1086	Non LOS	NA	M	925	26.42			51	1086		239.722	552.859	785.559	816.882	772.806
1092	Non LOS	Chorio	F	700	25			52	1092		381.214	581.179	525.351		717.517
1093	Non LOS	Chorio	F	1300	29			53	1093		131.99		725.368		546.27
1094	Non LOS	Chorio	M	1030	27.14			54	1094	119.092	127.775	278.996	394.321	404.09	352.781
1096	Non LOS	Non-Chorio	F	1315	29.42			55	1096		207.37	389.558	571.108	449.513	366.764
1098	Non LOS	Chorio	M	810	26.57			56	1098	229.385	225.856	354.882		645.347	626.156
1099	Non LOS	Chorio	M	960	26.57			57	1099	287.988	252.032	267.553	370.238	393.823	506.49
1100	Non LOS	Chorio	M	1510	29.85			58	1100		222.795	267.438	467.83	319.333	221.449
1101	Non LOS	Non-Chorio	M	790	29.14			59	1101	125.762	172.336	267.324	722.3	550.232	390.406
1103	Non LOS	Chorio	M	735	24.14			60	1103	262.155	284.225	587.305	480.959	751.321	526.419
1104	Non LOS	Non-Chorio	M	1310	27.71			61	1104		342.658	310.271	464.619	433.478	342.023
1107	Non LOS	Chorio	F	1495	29.85			62	1107	113.245	187.633	438.993	472.928	399.517	360.218
1108	Non LOS	Chorio	F	1005	28.57			63	1108		370.907	656.087	671.085	398.627	320.335
1109	Non LOS	Non-Chorio	M	1175	28.71			64	1109	318.568	305.579	636.565	1130.4	735.014	500.737
1110	Non LOS	Chorio	M	1485	28.71			65	1110		181.431	405.515	591.242	391.039	315.111
1111	Non LOS	Chorio	M	1095	28			66	1111		274.948	287.099	718.299	714.549	431.719
1112	Non LOS	Chorio	F	1160	28			67	1112		267.118	459.316	664.716		281.309
1113	Non LOS	Non-Chorio	F	1225	29.14			68	1113	215.397		334.195	411.586	342.874	281.41
1114	Non LOS	Chorio	M	1315	29.14			69	1114		386.676	979.209	808.665	492.284	389.628
1115	Non LOS	Chorio	F	1155	29.14			70	1115		335.082	719.617	618.887	331.991	319.827
1116	Non LOS	Chorio	F	1030	26.71			71	1116		231.009	264.538	378.986	535.715	402.333
1117	Non LOS	Non-Chorio	M	760	24.57			72	1117		266.384	282.851	429.26	490.31	563.186
1118	Non LOS	Non-Chorio	M	1260	29.71			73	1118		216.274	447.688	573.62	450.23	428.691
1119	Non LOS	NA	F	885	29.71			74	1119		275.579	605.151	667.402	519.046	395.44
1121	Non LOS	Non-Chorio	F	810	27			75	1121		320.51	604.27	731.245	603.494	509.162
1124	Non LOS	Non-Chorio	F	765	27.7			76	1124		262.37	400.549	738.43	741.228	783.066
1127	Non LOS	Non-Chorio	M	720	26.3			77	1127	330.968	318.405	372.974	707.343	740.125	426.727
1129	Non LOS	NA	M	895	28.28			78	1129	253.223	260.995	449.584	660.903	596.091	759.351
1004	Possible LOS	Chorio	M	775	26			1	1004		150.6	268.1	306.3	241.3	423
1006	Possible LOS	Non-Chorio	M	660	29.28			2	1006		128.522	315.958		319.25	615.036
1007	Possible LOS	Chorio	F	660	24.57			3	1007	230.403	265.683	232.896			363
1015	Possible LOS	Non-Chorio	F	920	29.57			4	1015		133.899
1023	Possible LOS	Chorio	F	705	24.71			5	1023		261.359	357.432		174.227	256.899
1036	Possible LOS	Non-Chorio	F	548	23.57			6	1036		329.201	262.619		582.493
1037	Possible LOS	Non-Chorio	M	790	26.42			7	1037		267.771	314.761			1058.95
1040	Possible LOS	Chorio	F	690	24.71			8	1040		203.277	546.431	852.801		655.183
1041	Possible LOS	Chorio	M	1170	27.85			9	1041	159.625	166.708	228.567	416.312	367.702	403.372
1047	Possible LOS	Non-Chorio	M	455	25.28			10	1047		208.03	403.505		866.251	985.751
1053	Possible LOS	Chorio	F	640	25.28			11	1053		315.564	534.462		531.488	1119.05
1058	Possible LOS	Chorio	F	526	22.85			12	1058		316.486				1314.52
1071	Possible LOS	Chorio	M	865	25.57			13	1071		280.2	326.3	477.8	337.5	256.3
1087	Possible LOS	Non-Chorio	F	810	29.14			14	1087	217.809	234.914	440.058	697.951		638.595
1090	Possible LOS	Chorio	M	1095	26.85			15	1090		249.212	268.262	339.843	490.24	374.967
1091	Possible LOS	NA	M	955	25.57			16	1091		386.833	781.196		865.092	643.845
1122	Possible LOS	Non-Chorio	F	1250	28.6			17	1122		180.411			526.838	469.015
1130	Possible LOS	Non-Chorio	F	600	25.42			18	1130		145.346	298.093	500.746	738.563	790.86
1201		term	M	3630	42			1	1201						442.039
1202		term	F	3590	39.7			2	1202	157.164	201.556				497.806
1203		term	F	3140	41.4			3	1203	166.268	217.659
1204		term	F	3620	41.4			4	1204	157.607	131.977
1205		term	M	3200	38.9			5	1205	199.045
1206		term	F	4350	40.6			6	1206	153.693	153.231
1207		term	F	3045	38.9			7	1207	203.606
1208		term	M	3465	39.1			8	1208	189.849	166.046				380.972
1209		term	M	3558	39.9			9	1209	130.628	176.369				356.117
1210		term	F	3175	38.6			10	1210	214.058	252.375
1211		term	F	3530	41.7			11	1211	6.8
1212		term	M	4610	38.9			12	1212		130.61
1213		term	M	3710	38.1			13	1213	145.235	149.472
1214		term	F	2850	40.3			14	1214	160.589					329.209
1215		term	M	3890	40.4			15	1215	232.666	294.537				475.372
1216		term	F	2975	NA			16	1216	207.252	251.704				539.362
1219		term	M	3990	41			17	1219	187.165	142.117				406.067
1220		term	F	2360	38.14			18	1220	266.295	251.736				536.885
1221		term	F	2360	40.14			19	1221		169.591				221.309
1222		term	M	4250	40.71			20	1222		117.644				466.74

## Sheet: Table
		Pre-term						Term
		Total	EOS	Non-LOS	Possible LOS	Definite LOS	HCA	Total
	# Subjects	129	4	78	18	29	53	20
	# Female	59	2	34	10	13	28	11
	GA Range	22.85-29.85	23.42-28.42	23.28-29.85	22.85-29.57	23.28-29.85	22.85-29.85	38.1-42.00
	GA Median	27.14	25.21	27.71	25.57	26.57	26.71	40.14
	GA Mean	27.0221	25.56	27.4662	26.18	26.5521	26.5532	39.99
	BW Range	455-1565	635-1295	490-1565	455-1250	510-1280	490-1510	2360-4610
	BW Median	895	845	1000	740	825	960	3544
	BW Mean	942.822	905	1014.74	784.111	853.103	961.717	3464.9

## Sheet: EOS
				BW	GA	Total	Female
1081	EOS	Chorio	M	635	23.71
1083	EOS	Chorio	M	1295	28.42
1088	EOS	Chorio	F	1020	26.71
1125	EOS	Chorio	F	670	23.4
			low	635	23.4	4	2
			high	1295	28.42
			median	845	25.21
			mean	905	25.56

## Sheet: Pre-term Non-LOS
				BW	GA	Total	Female
1001	Non LOS	Chorio	M	1065	26.28	1	0
1002	Non LOS	Non-Chorio	M	1135	29	1	0
1003	Non LOS	NA	M	830	27.85	1	0
1005	Non LOS	Chorio	F	800	25.28	1	1
1008	Non LOS	Chorio	F	1040	27.57	1	1
1010	Non LOS	Chorio	M	1310	27.71	1	0
1011	Non LOS	Chorio	F	840	25.57	1	1
1013	Non LOS	Chorio	M	670	25	1	0
1014	Non LOS	Non-Chorio	F	720	28.28	1	1
1016	Non LOS	Chorio	M	950	26.71	1	0
1017	Non LOS	NA	F	870	28.42	1	1
1020	Non LOS	Non-Chorio	M	1245	29.14	1	0
1021	Non LOS	Non-Chorio	F	595	26.85	1	1
1022	Non LOS	Non-Chorio	F	1375	29.71	1	1
1025	Non LOS	Chorio	M	490	23.28	1	0
1026	Non LOS	NA	M	1400	29.42	1	0
1028	Non LOS	Chorio	F	735	24.71	1	1
1032	Non LOS	Non-Chorio	F	690	26.85	1	1
1033	Non LOS	Non-Chorio	M	1050	27	1	0
1035	Non LOS	Non-Chorio	M	600	23.57	1	0
1039	Non LOS	NA	M	1015	26.42	1	0
1042	Non LOS	NA	M	1500	29.28	1	0
1043	Non LOS	Non-Chorio	M	1390	27.57	1	0
1044	Non LOS	Non-Chorio	F	800	27.57	1	1
1045	Non LOS	Chorio	F	885	27.71	1	1
1048	Non LOS	Non-Chorio	M	1180	29	1	0
1051	Non LOS	Non-Chorio	F	730	25.14	1	1
1054	Non LOS	NA	M	825	25.14	1	0
1055	Non LOS	NA	M	1565	29.28	1	0
1056	Non LOS	Non-Chorio	F	950	29.42	1	1
1057	Non LOS	Chorio	F	1475	28.85	1	1
1059	Non LOS	Chorio	F	1175	28	1	1
1061	Non LOS	Non-Chorio	M	555	27.28	1	0
1062	Non LOS	Non-Chorio	F	525	23.42	1	1
1064	Non LOS	Non-Chorio	M	550	23.42	1	0
1065	Non LOS	Non-Chorio	M	870	28	1	0
1066	Non LOS	Chorio	F	1280	28.85	1	1
1067	Non LOS	Chorio	F	1205	28	1	1
1068	Non LOS	Non-Chorio	F	925	29.14	1	1
1069	Non LOS	Chorio	F	1130	29.85	1	1
1070	Non LOS	Non-Chorio	M	995	26.1	1	0
1072	Non LOS	NA	M	865	25	1	0
1073	Non LOS	NA	M	895	25.85	1	0
1074	Non LOS	NA	F	1280	26.85	1	1
1075	Non LOS	Non-Chorio	M	1170	27.42	1	0
1076	Non LOS	Non-Chorio	M	855	27.42	1	0
1078	Non LOS	NA	F	960	29.42	1	1
1080	Non LOS	Non-Chorio	M	1185	28.28	1	0
1084	Non LOS	Non-Chorio	M	1315	29.71	1	0
1085	Non LOS	Chorio	M	1070	26.57	1	0
1086	Non LOS	NA	M	925	26.42	1	0
1092	Non LOS	Chorio	F	700	25	1	1
1093	Non LOS	Chorio	F	1300	29	1	1
1094	Non LOS	Chorio	M	1030	27.14	1	0
1096	Non LOS	Non-Chorio	F	1315	29.42	1	1
1098	Non LOS	Chorio	M	810	26.57	1	0
1099	Non LOS	Chorio	M	960	26.57	1	0
1100	Non LOS	Chorio	M	1510	29.85	1	0
1101	Non LOS	Non-Chorio	M	790	29.14	1	0
1103	Non LOS	Chorio	M	735	24.14	1	0
1104	Non LOS	Non-Chorio	M	1310	27.71	1	0
1107	Non LOS	Chorio	F	1495	29.85	1	1
1108	Non LOS	Chorio	F	1005	28.57	1	1
1109	Non LOS	Non-Chorio	M	1175	28.71	1	0
1110	Non LOS	Chorio	M	1485	28.71	1	0
1111	Non LOS	Chorio	M	1095	28	1	0
1112	Non LOS	Chorio	F	1160	28	1	1
1113	Non LOS	Non-Chorio	F	1225	29.14	1	1
1114	Non LOS	Chorio	M	1315	29.14	1	0
1115	Non LOS	Chorio	F	1155	29.14	1	1
1116	Non LOS	Chorio	F	1030	26.71	1	1
1117	Non LOS	Non-Chorio	M	760	24.57	1	0
1118	Non LOS	Non-Chorio	M	1260	29.71	1	0
1119	Non LOS	NA	F	885	29.71	1	1
1121	Non LOS	Non-Chorio	F	810	27	1	1
1124	Non LOS	Non-Chorio	F	765	27.7	1	1
1127	Non LOS	Non-Chorio	M	720	26.3	1	0
1129	Non LOS	NA	M	895	28.28	1	0
			low	490	23.28	78	34
			high	1565	29.85
			median	1000	27.71
			mean	1014.74	27.4662

## Sheet: Pre-term Possible LOS
				BW	GA	Total	Female
1004	Possible LOS	Chorio	M	775	26	1	0
1006	Possible LOS	Non-Chorio	M	660	29.28	1	0
1007	Possible LOS	Chorio	F	660	24.57	1	1
1015	Possible LOS	Non-Chorio	F	920	29.57	1	1
1023	Possible LOS	Chorio	F	705	24.71	1	1
1036	Possible LOS	Non-Chorio	F	548	23.57	1	1
1037	Possible LOS	Non-Chorio	M	790	26.42	1	0
1040	Possible LOS	Chorio	F	690	24.71	1	1
1041	Possible LOS	Chorio	M	1170	27.85	1	0
1047	Possible LOS	Non-Chorio	M	455	25.28	1	0
1053	Possible LOS	Chorio	F	640	25.28	1	1
1058	Possible LOS	Chorio	F	526	22.85	1	1
1071	Possible LOS	Chorio	M	865	25.57	1	0
1087	Possible LOS	Non-Chorio	F	810	29.14	1	1
1090	Possible LOS	Chorio	M	1095	26.85	1	0
1091	Possible LOS	NA	M	955	25.57	1	0
1122	Possible LOS	Non-Chorio	F	1250	28.6	1	1
1130	Possible LOS	Non-Chorio	F	600	25.42	1	1
			low	455	22.85	18	10
			high	1250	29.57
			median	740	25.57
			mean	784.111	26.18

## Sheet: Pre-term Definite LOS
				BW	GA	Total	Female
1009	LOS	Non-Chorio	F	925	28.85	1	1
1012	LOS	Non-Chorio	F	755	25.71	1	1
1018	LOS	NA	F	1260	28.42	1	1
1019	LOS	Chorio	M	1030	26.71	1	0
1024	LOS	Non-Chorio	M	680	24.14	1	0
1027	LOS	Non-Chorio	M	725	25.57	1	0
1029	LOS	Non-Chorio	M	575	26.57	1	0
1031	LOS	Chorio	M	665	24.14	1	0
1034	LOS	Chorio	M	940	27	1	0
1038	LOS	Non-Chorio	M	755	26.42	1	0
1046	LOS	Non-Chorio	F	1205	28.28	1	1
1049	LOS	Non-Chorio	M	930	25.42	1	0
1050	LOS	Non-Chorio	M	1095	29.85	1	0
1052	LOS	Non-Chorio	F	725	25.28	1	1
1060	LOS	Non-Chorio	F	1180	28.28	1	1
1063	LOS	Non-Chorio	M	510	23.42	1	0
1077	LOS	Chorio	F	845	25.42	1	1
1079	LOS	Non-Chorio	M	810	28.28	1	0
1082	LOS	Chorio	F	865	27.57	1	1
1089	LOS	Chorio	M	555	23.28	1	0
1095	LOS	Non-Chorio	F	600	26.28	1	1
1097	LOS	Non-Chorio	M	1280	29.28	1	0
1102	LOS	Non-Chorio	F	825	28.6	1	1
1105	LOS	Chorio	F	590	23.57	1	1
1106	LOS	Chorio	M	1190	28.57	1	0
1120	LOS	Non-Chorio	F	845	27	1	1
1123	LOS	Chorio	F	640	24.1	1	1
1126	LOS	NA	M	1020	28	1	0
1128	LOS	Non-Chorio	M	720	26	1	0
			low	510	23.28	29	13
			high	1280	29.85
			median	825	26.57
			mean	853.103	26.5521

## Sheet: Pre-term Chorio
				BW	GA	Total	Female
1081	EOS	Chorio	M	635	23.71	1	0
1083	EOS	Chorio	M	1295	28.42	1	0
1088	EOS	Chorio	F	1020	26.71	1	1
1125	EOS	Chorio	F	670	23.4	1	1
1019	LOS	Chorio	M	1030	26.71	1	0
1031	LOS	Chorio	M	665	24.14	1	0
1034	LOS	Chorio	M	940	27	1	0
1077	LOS	Chorio	F	845	25.42	1	1
1082	LOS	Chorio	F	865	27.57	1	1
1089	LOS	Chorio	M	555	23.28	1	0
1105	LOS	Chorio	F	590	23.57	1	1
1106	LOS	Chorio	M	1190	28.57	1	0
1123	LOS	Chorio	F	640	24.1	1	1
1001	Non LOS	Chorio	M	1065	26.28	1	0
1005	Non LOS	Chorio	F	800	25.28	1	1
1008	Non LOS	Chorio	F	1040	27.57	1	1
1010	Non LOS	Chorio	M	1310	27.71	1	0
1011	Non LOS	Chorio	F	840	25.57	1	1
1013	Non LOS	Chorio	M	670	25	1	0
1016	Non LOS	Chorio	M	950	26.71	1	0
1025	Non LOS	Chorio	M	490	23.28	1	0
1028	Non LOS	Chorio	F	735	24.71	1	1
1045	Non LOS	Chorio	F	885	27.71	1	1
1057	Non LOS	Chorio	F	1475	28.85	1	1
1059	Non LOS	Chorio	F	1175	28	1	1
1066	Non LOS	Chorio	F	1280	28.85	1	1
1067	Non LOS	Chorio	F	1205	28	1	1
1069	Non LOS	Chorio	F	1130	29.85	1	1
1085	Non LOS	Chorio	M	1070	26.57	1	0
1092	Non LOS	Chorio	F	700	25	1	1
1093	Non LOS	Chorio	F	1300	29	1	1
1094	Non LOS	Chorio	M	1030	27.14	1	0
1098	Non LOS	Chorio	M	810	26.57	1	0
1099	Non LOS	Chorio	M	960	26.57	1	0
1100	Non LOS	Chorio	M	1510	29.85	1	0
1103	Non LOS	Chorio	M	735	24.14	1	0
1107	Non LOS	Chorio	F	1495	29.85	1	1
1108	Non LOS	Chorio	F	1005	28.57	1	1
1110	Non LOS	Chorio	M	1485	28.71	1	0
1111	Non LOS	Chorio	M	1095	28	1	0
1112	Non LOS	Chorio	F	1160	28	1	1
1114	Non LOS	Chorio	M	1315	29.14	1	0
1115	Non LOS	Chorio	F	1155	29.14	1	1
1116	Non LOS	Chorio	F	1030	26.71	1	1
1004	Possible LOS	Chorio	M	775	26	1	0
1007	Possible LOS	Chorio	F	660	24.57	1	1
1023	Possible LOS	Chorio	F	705	24.71	1	1
1040	Possible LOS	Chorio	F	690	24.71	1	1
1041	Possible LOS	Chorio	M	1170	27.85	1	0
1053	Possible LOS	Chorio	F	640	25.28	1	1
1058	Possible LOS	Chorio	F	526	22.85	1	1
1071	Possible LOS	Chorio	M	865	25.57	1	0
1090	Possible LOS	Chorio	M	1095	26.85	1	0
			low	490	22.85	53	28
			high	1510	29.85
			median	960	26.71
			mean	961.717	26.5532

## Sheet: Term
				BW	GA	Total	Female
1201	term		M	3630	42	1	0
1202	term		F	3590	39.7	1	1
1203	term		F	3140	41.4	1	1
1204	term		F	3620	41.4	1	1
1205	term		M	3200	38.9	1	0
1206	term		F	4350	40.6	1	1
1207	term		F	3045	38.9	1	1
1208	term		M	3465	39.1	1	0
1209	term		M	3558	39.9	1	0
1210	term		F	3175	38.6	1	1
1211	term		F	3530	41.7	1	1
1212	term		M	4610	38.9	1	0
1213	term		M	3710	38.1	1	0
1214	term		F	2850	40.3	1	1
1215	term		M	3890	40.4	1	0
1216	term		F	2975	NA	1	1
1219	term		M	3990	41	1	0
1220	term		F	2360	38.14	1	1
1221	term		F	2360	40.14	1	1
1222	term		M	4250	40.71	1	0
			low	2360	38.1	20	11
			high	4610	42
			median	3544	40.14
			mean	3464.9	39.9942
