# Supplementary material for: Human alkaline phosphatase dephosphorylates microbial products and is elevated in preterm neonates with a history of late-onset sepsis
Source: PLoS One. 2017 Apr 27;12(4):e0175936. doi: 10.1371/journal.pone.0175936 (PMC5407836; doi:10.1371/journal.pone.0175936)
Supplement: S2 Data — Excel data file including measurements for alkaline phosphatase mediated dephosphorylation of various TLR agonists and control molecules in vitro. (XLSX) [file pone.0175936.s005.xlsx]

## Sheet: Sheet1
raw Pi detected, malachite green assay	MT003		MT005		MT006		MT007		MT008		MT009
	control Pi	TNAP Pi	control Pi	TNAP Pi	control Pi	TNAP Pi	control Pi	TNAP Pi	control Pi	TNAP Pi	control Pi	TNAP Pi
Control	0.0102174	3.23615	0.138882	0.100684	-0.225754	4.71732	0.330016	4.18358	-0.44331	3.09514	-0.139572	4.25733
S. minn Re LPS	2.66894	8.69312	5.93164	11.1496	4.02851	8.03659	3.44237	9.43281	5.93646	12.9706	2.27369	7.74064
S. minn Re LPS additional replicates											2.24703	9.76648
K pneu LPS	26.8657	78.2944	5.31598	15.5596	5.25804	56.0862	5.15225	35.4949	4.3188	36.1649
K pneu LPS additional replicates									3.87934	34.5907
AMP	0.0764014	54.6186	0.196219	16.6724	-0.305353	33.0087	0.278246	29.8053	-0.485434	20.1743	0.307916	23.7644
FSL-1			-0.0366628	-0.0290395	-0.489162	3.20499	1.25979	3.39003	-0.990374	2.33103
CpG			-0.0747675	0.741291	0.183262	2.04099	10.4456	19.4653	9.26696	15.4548	3.2917	13.6992
Poly I:C			0.95352	24.3218	0.780034	31.109	1.48621	29.6955	6.87713	11.3217	5.22372	33.6889
R848			-0.0214152	-0.0671482	-0.538778	1.93401	0.396592	3.21813	0.633209	2.50142
MPLA							6.87219	6.39216	5.07798	6.21723	4.30001	3.97061
MPLA additional replicates									6.17762	5.64879
E. Coli DNA							0.444684	2.94182	-0.000587903	1.65056	-0.0241601	3.15335
sorted	Control		Re LPS		K pneu LPS		AMP		FSL-1		CpG		Poly I:C		R848		MPLA		E. Coli DNA
	control Pi	TNAP Pi	control Pi	TNAP Pi	control Pi	TNAP Pi	control Pi	TNAP Pi	control Pi	TNAP Pi	control Pi	TNAP Pi	control Pi	TNAP Pi	control Pi	TNAP Pi	control Pi	TNAP Pi	control Pi	TNAP Pi
1	0.0102174	3.23615	2.66894	8.69312	26.8657	78.2944	0.0764014	54.6186	-0.0366628	-0.0290395	-0.0747675	0.741291	0.95352	24.3218	-0.0214152	-0.0671482	6.87219	6.39216	0.444684	2.94182
2	0.138882	0.100684	5.93164	11.1496	5.31598	15.5596	0.196219	16.6724	-0.489162	3.20499	0.183262	2.04099	0.780034	31.109	-0.538778	1.93401	5.07798	6.21723	-0.000587903	1.65056
3	-0.225754	4.71732	4.02851	8.03659	5.25804	56.0862	-0.305353	33.0087	1.25979	3.39003	10.4456	19.4653	1.48621	29.6955	0.396592	3.21813	6.17762	5.64879	-0.0241601	3.15335
4	0.330016	4.18358	3.44237	9.43281	5.15225	35.4949	0.278246	29.8053	-0.990374	2.33103	9.26696	15.4548	6.87713	11.3217	0.633209	2.50142	4.30001	3.97061
5	-0.44331	3.09514	5.93646	12.9706	4.3188	36.1649	-0.485434	20.1743			3.2917	13.6992	5.22372	33.6889
6	-0.139572	4.25733	2.27369	7.74064	3.87934	34.5907	0.307916	23.7644
7			2.24703	9.76648
relative (with TNAP-control)	Control	Re LPS	K pneu LPS	AMP	FSL-1	CpG	Poly I:C	R848	MPLA	E. Coli DNA
1	3.22594	6.02417	51.4287	54.5422	0.00762339	0.816059	23.3683	-0.045733	-0.48003	2.49713
2	-0.0381989	5.21797	10.2436	16.4762	3.69415	1.85773	30.329	2.47278	1.13925	1.65115
3	4.94307	4.00809	50.8282	33.314	2.13024	9.01966	28.2093	2.82154	-0.528826	3.17751
4	3.85356	5.99044	30.3426	29.527	3.3214	6.18783	4.44455	1.86822	-0.329407
5	3.53845	7.03414	31.8461	20.6597		10.4075	28.4652
6	4.3969	5.46695	30.7113	23.4565
7		7.51945
		p=0.0091	p=0.0006			p=0.2468	p=0.0015
		**	***				**

## Sheet: Sheet2
					control													tnap
Control	0	0	0	0		0						0	0	0	0		0
AMP	0	0	-0.052	0		0.113						16.491	28.568	25.622	17.079		19.507
FSL-1	0	0	0.93	0								0	-1.551	-0.794	-0.764
S. aureus LTA	0.636	0.57						7.17				1.454	0.75						6.92
B. subtilis PG	-0.023	0.2						0.9				2.326	0.12						0.16
Poly I:C	0.713	0.372	1.156	6.682		5.029						24.149	26.671	25.512	8.227		29.432
S. minnesota Re LPS	5.717	3.711	3.112	5.741		2.079	2.052					10.954	3.394	5.249	9.875		3.483	5.509
K. pneumoniae LPS	5.098	4.971	4.822	4.124	3.684							15.376	51.432	31.311	33.07	31.496
MPLA			6.542	4.883	5.983	4.105								2.209	3.122	2.554	-0.287
R848	0	0	0.067	0.438								0	-2.858	-0.965	-0.594
CpG	0	0	10.116	9.072		3.097			6.659	2.892		0.5	-2.747	15.282	12.36		9.442			10.661	0.089
E. Coli DNA			0.115	0		0								-1.242	-1.445		-1.104

## Sheet: Sheet3
	Re LPS w/out rTNAP	Re LPS with rTNAP	K. pneumoniae w/out rTNAP	K. pneumoniae with rTNAP	CpG w/out rTNAP	CpG with rTNAP	Poly I:C w/out rTNAP	Poly I:C with rTNAP
MT005	5.717	10.954	5.098	15.376	0	0.5	0.713	24.149
MT006	3.711	3.394	4.971	51.432	0	-2.747	0.372	26.671
MT007	3.112	5.249	4.822	31.311	10.116	15.282	1.156	25.512
MT008	5.741	9.875	4.124	33.07	9.072	12.36	6.682	8.227
MT008b			3.684	31.496
MT009	2.079	3.483			3.097	9.442	5.029	29.432
Mt009b	2.052	5.509
					6.659	10.661
					2.892	0.089
